# Supplementary material for: Prediction of disease-associated mutations in the transmembrane regions of proteins with known 3D structure
Source: PLoS One. 2019 Jul 10;14(7):e0219452. doi: 10.1371/journal.pone.0219452 (PMC6620012; doi:10.1371/journal.pone.0219452)
Supplement: S1 Table — (XLSX) [file pone.0219452.s002.xlsx]

## Sheet: Лист 1 - Table S1
Table S1. Training dataset for BorodaTM
ID	UNIPROT_ACC	PDB_ID	CHAIN_ID	MUTATION	DISEASE-ASSOCIATED
1	O15118	5I31	A	Ala1035Val	Yes
1	O15118	5I31	A	Ala1054Thr	Yes
1	O15118	5I31	A	Ala1216Val	Yes
1	O15118	5I31	A	Ala745Glu	Yes
1	O15118	5I31	A	Ala767Val	Yes
1	O15118	5I31	A	Ala926Thr	Yes
1	O15118	5I31	A	Ala927Val	Yes
1	O15118	5I31	A	Arg1186His	Yes
1	O15118	5I31	A	Arg372Trp	Yes
1	O15118	5I31	A	Arg789Cys	Yes
1	O15118	5I31	A	Arg789Gly	Yes
1	O15118	5I31	A	Arg934Gln	Yes
1	O15118	5I31	A	Arg958Gln	Yes
1	O15118	5I31	A	Arg958Leu	Yes
1	O15118	5I31	A	Arg978Cys	Yes
1	O15118	5I31	A	Asn1137Ile	Yes
1	O15118	5I31	A	Asn1150Lys	Yes
1	O15118	5I31	A	Asn1156Ile	Yes
1	O15118	5I31	A	Asn1156Ser	Yes
1	O15118	5I31	A	Asn961Ser	Yes
1	O15118	5I31	A	Asn968Ser	Yes
1	O15118	5I31	A	Asp1097Asn	Yes
1	O15118	5I31	A	Asp700Asn	Yes
1	O15118	5I31	A	Asp874Val	Yes
1	O15118	5I31	A	Asp917Tyr	Yes
1	O15118	5I31	A	Asp944Asn	Yes
1	O15118	5I31	A	Asp945Asn	Yes
1	O15118	5I31	A	Asp948Asn	Yes
1	O15118	5I31	A	Asp948His	Yes
1	O15118	5I31	A	Asp948Tyr	Yes
1	O15118	5I31	A	Cys1168Tyr	Yes
1	O15118	5I31	A	Cys670Trp	Yes
1	O15118	5I31	A	Cys956Tyr	Yes
1	O15118	5I31	A	Cys976Arg	Yes
1	O15118	5I31	A	Gln775Pro	Yes
1	O15118	5I31	A	Gln928Pro	Yes
1	O15118	5I31	A	Glu1089Lys	Yes
1	O15118	5I31	A	Glu1189Gly	Yes
1	O15118	5I31	A	Glu742Lys	Yes
1	O15118	5I31	A	Gly1034Arg	Yes
1	O15118	5I31	A	Gly1140Val	Yes
1	O15118	5I31	A	Gly1236Glu	Yes
1	O15118	5I31	A	Gly1240Arg	Yes
1	O15118	5I31	A	Gly640Arg	Yes
1	O15118	5I31	A	Gly660Ser	Yes
1	O15118	5I31	A	Gly673Val	Yes
1	O15118	5I31	A	Gly910Ser	Yes
1	O15118	5I31	A	Ile1094Thr	Yes
1	O15118	5I31	A	Ile943Met	Yes
1	O15118	5I31	A	Leu684Phe	Yes
1	O15118	5I31	A	Leu695Val	Yes
1	O15118	5I31	A	Leu724Pro	Yes
1	O15118	5I31	A	Leu929Pro	Yes
1	O15118	5I31	A	Met1142Thr	Yes
1	O15118	5I31	A	Met631Arg	Yes
1	O15118	5I31	A	Met754Lys	Yes
1	O15118	5I31	A	Phe1087Leu	Yes
1	O15118	5I31	A	Phe1167Leu	Yes
1	O15118	5I31	A	Phe1224Leu	Yes
1	O15118	5I31	A	Phe703Ser	Yes
1	O15118	5I31	A	Phe763Leu	Yes
1	O15118	5I31	A	Pro691Leu	Yes
1	O15118	5I31	A	Pro888Ser	Yes
1	O15118	5I31	A	Ser666Asn	Yes
1	O15118	5I31	A	Ser734Ile	Yes
1	O15118	5I31	A	Ser849Ile	Yes
1	O15118	5I31	A	Ser865Leu	Yes
1	O15118	5I31	A	Ser940Leu	Yes
1	O15118	5I31	A	Ser954Leu	Yes
1	O15118	5I31	A	Thr1036Lys	Yes
1	O15118	5I31	A	Thr1036Met	Yes
1	O15118	5I31	A	Thr1205Arg	Yes
1	O15118	5I31	A	Thr1205Lys	Yes
1	O15118	5I31	A	Trp942Cys	Yes
1	O15118	5I31	A	Tyr1088Cys	Yes
1	O15118	5I31	A	Tyr871Cys	Yes
1	O15118	5I31	A	Tyr890Cys	Yes
1	O15118	5I31	A	Val1023Gly	Yes
1	O15118	5I31	A	Val1165Met	Yes
1	O15118	5I31	A	Val664Met	Yes
1	O15118	5I31	A	Val727Phe	Yes
1	O15118	5I31	A	Val889Met	Yes
1	O15118	5I31	A	Val950Met	Yes
1	O15118	5I31	A	Val959Glu	Yes
2	O75844	5SYT	A	Asn265Ser	Yes
2	O75844	5SYT	A	Pro248Leu	Yes
2	O75844	5SYT	A	Trp340Arg	Yes
3	P02730	4YZF	A	Ala858Asp	Yes
3	P02730	4YZF	A	Arg490Cys	Yes
3	P02730	4YZF	A	Arg490His	Yes
3	P02730	4YZF	A	Arg518Cys	Yes
3	P02730	4YZF	A	Arg589Cys	Yes
3	P02730	4YZF	A	Arg589His	Yes
3	P02730	4YZF	A	Arg589Ser	Yes
3	P02730	4YZF	A	Arg602Pro	Yes
3	P02730	4YZF	A	Arg760Gln	Yes
3	P02730	4YZF	A	Arg760Trp	Yes
3	P02730	4YZF	A	Arg808Cys	Yes
3	P02730	4YZF	A	Arg808His	Yes
3	P02730	4YZF	A	Arg870Trp	Yes
3	P02730	4YZF	A	Asp705Tyr	Yes
3	P02730	4YZF	A	Gly455Arg	Yes
3	P02730	4YZF	A	Gly455Glu	Yes
3	P02730	4YZF	A	Gly609Arg	Yes
3	P02730	4YZF	A	Gly701Asp	Yes
3	P02730	4YZF	A	Gly714Arg	Yes
3	P02730	4YZF	A	Gly771Asp	Yes
3	P02730	4YZF	A	His734Arg	Yes
3	P02730	4YZF	A	His834Pro	Yes
3	P02730	4YZF	A	Ile783Asn	Yes
3	P02730	4YZF	A	Leu687Pro	Yes
3	P02730	4YZF	A	Leu707Pro	Yes
3	P02730	4YZF	A	Met663Lys	Yes
3	P02730	4YZF	A	Ser613Phe	Yes
3	P02730	4YZF	A	Ser731Pro	Yes
3	P02730	4YZF	A	Ser773Pro	Yes
3	P02730	4YZF	A	Thr837Ala	Yes
3	P02730	4YZF	A	Thr837Arg	Yes
3	P02730	4YZF	A	Thr837Met	Yes
3	P02730	4YZF	A	Val488Met	Yes
4	P05067	2LZ3	A	Ile716Val	Yes
4	P05067	2LZ3	A	Leu723Pro	Yes
4	P05067	2LZ3	A	Thr714Ala	Yes
4	P05067	2LZ3	A	Thr714Ile	Yes
4	P05067	2LZ3	A	Val715Met	Yes
4	P05067	2LZ3	A	Val717Gly	Yes
4	P05067	2LZ3	A	Val717Ile	Yes
4	P05067	2LZ3	A	Val717Leu	Yes
4	P05067	2LZ3	A	Val717Phe	Yes
5	P08100	4ZWJ	A	Ala164Glu	Yes
5	P08100	4ZWJ	A	Ala164Val	Yes
5	P08100	4ZWJ	A	Ala292Glu	Yes
5	P08100	4ZWJ	A	Arg135Gly	Yes
5	P08100	4ZWJ	A	Arg135Leu	Yes
5	P08100	4ZWJ	A	Arg135Trp	Yes
5	P08100	4ZWJ	A	Asn15Ser	Yes
5	P08100	4ZWJ	A	Asp190Asn	Yes
5	P08100	4ZWJ	A	Asp190Gly	Yes
5	P08100	4ZWJ	A	Asp190Tyr	Yes
5	P08100	4ZWJ	A	Cys140Ser	Yes
5	P08100	4ZWJ	A	Cys167Arg	Yes
5	P08100	4ZWJ	A	Cys222Arg	Yes
5	P08100	4ZWJ	A	Gln28His	Yes
5	P08100	4ZWJ	A	Glu150Lys	Yes
5	P08100	4ZWJ	A	Glu181Lys	Yes
5	P08100	4ZWJ	A	Gly106Arg	Yes
5	P08100	4ZWJ	A	Gly106Trp	Yes
5	P08100	4ZWJ	A	Gly109Arg	Yes
5	P08100	4ZWJ	A	Gly114Asp	Yes
5	P08100	4ZWJ	A	Gly182Ser	Yes
5	P08100	4ZWJ	A	Gly188Arg	Yes
5	P08100	4ZWJ	A	Gly188Glu	Yes
5	P08100	4ZWJ	A	Gly51Arg	Yes
5	P08100	4ZWJ	A	Gly51Val	Yes
5	P08100	4ZWJ	A	Gly89Asp	Yes
5	P08100	4ZWJ	A	Gly90Asp	Yes
5	P08100	4ZWJ	A	His211Arg	Yes
5	P08100	4ZWJ	A	His211Pro	Yes
5	P08100	4ZWJ	A	Ile214Asn	Yes
5	P08100	4ZWJ	A	Leu125Arg	Yes
5	P08100	4ZWJ	A	Leu131Pro	Yes
5	P08100	4ZWJ	A	Leu40Arg	Yes
5	P08100	4ZWJ	A	Leu46Arg	Yes
5	P08100	4ZWJ	A	Lys296Glu	Yes
5	P08100	4ZWJ	A	Met207Arg	Yes
5	P08100	4ZWJ	A	Met216Lys	Yes
5	P08100	4ZWJ	A	Met44Thr	Yes
5	P08100	4ZWJ	A	Phe220Cys	Yes
5	P08100	4ZWJ	A	Phe45Leu	Yes
5	P08100	4ZWJ	A	Pro171Gln	Yes
5	P08100	4ZWJ	A	Pro171Leu	Yes
5	P08100	4ZWJ	A	Pro171Ser	Yes
5	P08100	4ZWJ	A	Pro180Ser	Yes
5	P08100	4ZWJ	A	Pro23His	Yes
5	P08100	4ZWJ	A	Pro23Leu	Yes
5	P08100	4ZWJ	A	Pro267Arg	Yes
5	P08100	4ZWJ	A	Pro267Leu	Yes
5	P08100	4ZWJ	A	Pro347Ala	Yes
5	P08100	4ZWJ	A	Pro347Arg	Yes
5	P08100	4ZWJ	A	Pro347Gln	Yes
5	P08100	4ZWJ	A	Pro347Leu	Yes
5	P08100	4ZWJ	A	Pro347Ser	Yes
5	P08100	4ZWJ	A	Pro53Arg	Yes
5	P08100	4ZWJ	A	Ser127Phe	Yes
5	P08100	4ZWJ	A	Ser186Pro	Yes
5	P08100	4ZWJ	A	Ser297Arg	Yes
5	P08100	4ZWJ	A	Thr17Met	Yes
5	P08100	4ZWJ	A	Thr4Lys	Yes
5	P08100	4ZWJ	A	Thr58Arg	Yes
5	P08100	4ZWJ	A	Thr94Ile	Yes
5	P08100	4ZWJ	A	Tyr178Asn	Yes
5	P08100	4ZWJ	A	Tyr178Cys	Yes
5	P08100	4ZWJ	A	Val345Leu	Yes
5	P08100	4ZWJ	A	Val345Met	Yes
5	P08100	4ZWJ	A	Val87Asp	Yes
6	P08842	1P49	A	Gln560Pro	Yes
6	P08842	1P49	A	Gly380Arg	Yes
6	P08842	1P49	A	His444Arg	Yes
6	P08842	1P49	A	Ser341Leu	Yes
6	P08842	1P49	A	Trp372Arg	Yes
6	P08842	1P49	A	Trp372Ser	Yes
7	P09619	2L6W	A	Arg561Cys	Yes
8	P11166	5EQG	A	Ala155Val	Yes
8	P11166	5EQG	A	Ala275Thr	Yes
8	P11166	5EQG	A	Ala405Asp	Yes
8	P11166	5EQG	A	Arg126Cys	Yes
8	P11166	5EQG	A	Arg126His	Yes
8	P11166	5EQG	A	Arg126Leu	Yes
8	P11166	5EQG	A	Arg153Cys	Yes
8	P11166	5EQG	A	Arg153His	Yes
8	P11166	5EQG	A	Arg212Cys	Yes
8	P11166	5EQG	A	Arg212His	Yes
8	P11166	5EQG	A	Arg218Ser	Yes
8	P11166	5EQG	A	Arg223Pro	Yes
8	P11166	5EQG	A	Arg223Trp	Yes
8	P11166	5EQG	A	Arg232Cys	Yes
8	P11166	5EQG	A	Arg333Gln	Yes
8	P11166	5EQG	A	Arg333Trp	Yes
8	P11166	5EQG	A	Arg92Trp	Yes
8	P11166	5EQG	A	Arg93Trp	Yes
8	P11166	5EQG	A	Asn317Thr	Yes
8	P11166	5EQG	A	Asn34Ile	Yes
8	P11166	5EQG	A	Asn34Ser	Yes
8	P11166	5EQG	A	Asn34Tyr	Yes
8	P11166	5EQG	A	Asn411Ser	Yes
8	P11166	5EQG	A	Glu146Lys	Yes
8	P11166	5EQG	A	Glu243Val	Yes
8	P11166	5EQG	A	Glu329Gln	Yes
8	P11166	5EQG	A	Gly130Ser	Yes
8	P11166	5EQG	A	Gly286Asp	Yes
8	P11166	5EQG	A	Gly314Ser	Yes
8	P11166	5EQG	A	Gly382Asp	Yes
8	P11166	5EQG	A	Gly91Asp	Yes
8	P11166	5EQG	A	Lys256Glu	Yes
8	P11166	5EQG	A	Met77Thr	Yes
8	P11166	5EQG	A	Met96Val	Yes
8	P11166	5EQG	A	Ser294Pro	Yes
8	P11166	5EQG	A	Ser324Leu	Yes
8	P11166	5EQG	A	Ser66Phe	Yes
8	P11166	5EQG	A	Ser95Ile	Yes
8	P11166	5EQG	A	Thr295Met	Yes
8	P11166	5EQG	A	Thr310Ile	Yes
8	P11166	5EQG	A	Val165Ile	Yes
9	P15382	2K21	A	Arg98Trp	Yes
9	P15382	2K21	A	Asp76Asn	Yes
9	P15382	2K21	A	Leu51His	Yes
9	P15382	2K21	A	Pro127Thr	Yes
9	P15382	2K21	A	Ser74Leu	Yes
9	P15382	2K21	A	Thr7Ile	Yes
9	P15382	2K21	A	Trp87Arg	Yes
9	P15382	2K21	A	Val109Ile	Yes
9	P15382	2K21	A	Val47Phe	Yes
10	P17787	5KXI	B	Val287Leu	Yes
10	P17787	5KXI	B	Val287Met	Yes
11	P21397	2Z5Y	A	Cys266Phe	Yes
12	P22607	2LZL	A	Ala391Glu	Yes
12	P22607	2LZL	A	Gly370Cys	Yes
12	P22607	2LZL	A	Gly375Cys	Yes
12	P22607	2LZL	A	Gly380Arg	Yes
12	P22607	2LZL	A	Ser371Cys	Yes
12	P22607	2LZL	A	Tyr373Cys	Yes
13	P23415	4X5T	A	Arg246Trp	Yes
13	P23415	4X5T	A	Arg280His	Yes
13	P23415	4X5T	A	Arg299Gln	Yes
13	P23415	4X5T	A	Arg299Leu	Yes
13	P23415	4X5T	A	Arg428His	Yes
13	P23415	2M6I	A	Arg450His	Yes
13	P23415	4X5T	A	Asp424Ala	Yes
13	P23415	4X5T	A	Gln254Glu	Yes
13	P23415	4X5T	A	Gln294His	Yes
13	P23415	4X5T	A	Leu319Pro	Yes
13	P23415	4X5T	A	Lys304Glu	Yes
13	P23415	4X5T	A	Pro258Ser	Yes
13	P23415	4X5T	A	Pro278Thr	Yes
13	P23415	4X5T	A	Tyr307Cys	Yes
13	P23415	4X5T	A	Val308Met	Yes
14	P24530	5GLI	A	Ala183Gly	Yes
14	P24530	5GLI	A	Arg319Trp	Yes
14	P24530	5GLI	A	Met374Ile	Yes
14	P24530	5GLI	A	Phe292Leu	Yes
14	P24530	5GLI	A	Pro383Leu	Yes
14	P24530	5GLI	A	Trp276Cys	Yes
15	P26678	2HYN	A	Arg9Cys	Yes
15	P26678	2HYN	A	Arg9His	Yes
15	P26678	2HYN	A	Arg9Leu	Yes
16	P28472	4COF	A	Ala305Thr	Yes
16	P28472	4COF	A	Asp120Asn	Yes
16	P28472	4COF	A	Gln249Lys	Yes
16	P28472	4COF	A	Gly32Arg	Yes
16	P28472	4COF	A	Leu256Gln	Yes
16	P28472	4COF	A	Tyr182Phe	Yes
17	P29033	5ER7	A	Ala197Ser	Yes
17	P29033	5ER7	A	Arg143Gln	Yes
17	P29033	5ER7	A	Arg143Trp	Yes
17	P29033	5ER7	A	Arg184Gln	Yes
17	P29033	5ER7	A	Arg184Pro	Yes
17	P29033	5ER7	A	Arg184Trp	Yes
17	P29033	5ER7	A	Arg32His	Yes
17	P29033	5ER7	A	Arg75Gln	Yes
17	P29033	5ER7	A	Arg75Trp	Yes
17	P29033	5ER7	A	Asn54Lys	Yes
17	P29033	5ER7	A	Asp159Val	Yes
17	P29033	5ER7	A	Asp179Asn	Yes
17	P29033	5ER7	A	Asp46Glu	Yes
17	P29033	5ER7	A	Asp50Asn	Yes
17	P29033	5ER7	A	Asp50Tyr	Yes
17	P29033	5ER7	A	Asp66His	Yes
17	P29033	5ER7	A	Cys202Phe	Yes
17	P29033	5ER7	A	Gln80Lys	Yes
17	P29033	5ER7	A	Gly59Ala	Yes
17	P29033	5ER7	A	Gly59Ser	Yes
17	P29033	5ER7	A	Ile203Lys	Yes
17	P29033	5ER7	A	Leu214Pro	Yes
17	P29033	5ER7	A	Leu79Pro	Yes
17	P29033	5ER7	A	Leu90Pro	Yes
17	P29033	5ER7	A	Met93Ile	Yes
17	P29033	5ER7	A	Thr86Arg	Yes
17	P29033	5ER7	A	Trp44Cys	Yes
17	P29033	5ER7	A	Trp44Ser	Yes
17	P29033	5ER7	A	Trp77Arg	Yes
17	P29033	5ER7	A	Val178Ala	Yes
17	P29033	5ER7	A	Val37Ile	Yes
17	P29033	5ER7	A	Val84Leu	Yes
17	P29033	5ER7	A	Val84Met	Yes
17	P29033	5ER7	A	Val95Met	Yes
18	P30556	4ZUD	A	Thr282Met	Yes
19	P41181	4NEF	A	Ala147Thr	Yes
19	P41181	4NEF	A	Ala190Thr	Yes
19	P41181	4NEF	A	Ala47Val	Yes
19	P41181	4NEF	A	Ala70Asp	Yes
19	P41181	4NEF	A	Arg187Cys	Yes
19	P41181	4NEF	A	Arg187His	Yes
19	P41181	4OJ2	X	Arg254Gln	Yes
19	P41181	4OJ2	X	Arg254Leu	Yes
19	P41181	4NEF	A	Asn68Ser	Yes
19	P41181	4NEF	A	Cys181Trp	Yes
19	P41181	4NEF	A	Gln57Pro	Yes
19	P41181	4NEF	A	Gly100Arg	Yes
19	P41181	4NEF	A	Gly100Val	Yes
19	P41181	4NEF	A	Gly175Arg	Yes
19	P41181	4NEF	A	Gly180Ser	Yes
19	P41181	4NEF	A	Gly64Arg	Yes
19	P41181	4NEF	A	Leu22Val	Yes
19	P41181	4NEF	A	Leu28Pro	Yes
19	P41181	4NEF	A	Pro185Ala	Yes
19	P41181	4NEF	A	Ser216Pro	Yes
19	P41181	4NEF	A	Thr108Met	Yes
19	P41181	4NEF	A	Thr125Met	Yes
19	P41181	4NEF	A	Thr126Met	Yes
19	P41181	4NEF	A	Trp202Cys	Yes
19	P41181	4NEF	A	Val168Met	Yes
19	P41181	4NEF	A	Val71Met	Yes
20	P43681	5KXI	A	Ser280Leu	Yes
20	P43681	5KXI	A	Ser280Phe	Yes
21	P54710	2MKV	A	Gly41Arg	Yes
22	P55064	3D9S	A	Ala38Glu	Yes
22	P55064	3D9S	A	Asn123Asp	Yes
22	P55064	3D9S	A	Ile177Phe	Yes
22	P55064	3D9S	A	Ile45Ser	Yes
23	Q99720	5HK1	A	Glu102Gln	Yes
24	Q99835	4JKV	A	Leu412Phe	Yes
25	Q9H221	5DO7	B	Arg184His	Yes
25	Q9H221	5DO7	B	Arg263Gln	Yes
25	Q9H221	5DO7	B	Arg405His	Yes
25	Q9H221	5DO7	B	Arg543Ser	Yes
25	Q9H221	5DO7	B	Gly574Arg	Yes
25	Q9H221	5DO7	B	Gly574Glu	Yes
25	Q9H221	5DO7	B	Leu501Pro	Yes
25	Q9H221	5DO7	B	Leu572Pro	Yes
25	Q9H221	5DO7	B	Leu596Arg	Yes
25	Q9H221	5DO7	B	Pro231Thr	Yes
26	Q9H222	5DO7	A	Arg389His	Yes
26	Q9H222	5DO7	A	Arg419His	Yes
26	Q9H222	5DO7	A	Arg419Pro	Yes
26	Q9H222	5DO7	A	Arg550Ser	Yes
26	Q9H222	5DO7	A	Asn437Lys	Yes
26	Q9H222	5DO7	A	Glu146Gln	Yes
27	Q9H244	4PXZ	A	Arg256Gln	Yes
27	Q9H244	4PXZ	A	Arg265Trp	Yes
27	Q9H244	4PXZ	A	His187Gln	Yes
28	Q9H3H5	5LEV	A	Gly192Ser	Yes
28	Q9H3H5	5LEV	A	Leu120Met	Yes
28	Q9H3H5	5LEV	A	Met108Ile	Yes
28	Q9H3H5	5LEV	A	Tyr170Cys	Yes
28	Q9H3H5	5LEV	A	Val117Ile	Yes
29	Q9Y6J6	2M0Q	A	Arg27Cys	Yes
29	Q9Y6J6	2M0Q	A	Arg77Trp	Yes
29	Q9Y6J6	2M0Q	A	Gln9Glu	Yes
29	Q9Y6J6	2M0Q	A	Ile57Thr	Yes
29	Q9Y6J6	2M0Q	A	Met54Thr	Yes
29	Q9Y6J6	2M0Q	A	Phe60Leu	Yes
29	Q9Y6J6	2M0Q	A	Val65Met	Yes
30	O00767	4ZYO	A	Met224Leu	No
31	O14842	4PHU	A	Arg211His	No
31	O15118	5I31	A	Ala1049Val	No
31	O15118	5I31	A	Ile1220Thr	No
31	O15118	5I31	A	Val757Ala	No
31	O15118	5I31	A	Val873Ala	No
31	O15118	5I31	A	Val971Gly	No
32	O43613	4ZJ8	A	Gly167Ser	No
33	O75324	1ZZA	A	Gly88Ser	No
33	O75324	1ZZA	A	Val17Ile	No
33	O75844	5SYT	A	Thr137Ala	No
34	P02724	1AFO	A	Ala84Pro	No
34	P02724	1AFO	A	Gln82Lys	No
34	P02730	4YZF	A	Arg432Trp	No
34	P02730	4YZF	A	Arg656Cys	No
34	P02730	4YZF	A	Arg656His	No
34	P02730	4YZF	A	Arg832His	No
34	P02730	4YZF	A	Asn569Lys	No
34	P02730	4YZF	A	Glu429Asp	No
34	P02730	4YZF	A	Glu480Lys	No
34	P02730	4YZF	A	Glu508Lys	No
34	P02730	4YZF	A	Glu658Lys	No
34	P02730	4YZF	A	Ile442Phe	No
34	P02730	4YZF	A	Ile688Val	No
34	P02730	4YZF	A	Lys551Asn	No
34	P02730	4YZF	A	Met586Leu	No
34	P02730	4YZF	A	Pro548Leu	No
34	P02730	4YZF	A	Pro854Leu	No
34	P02730	4YZF	A	Pro868Leu	No
34	P02730	4YZF	A	Ser690Gly	No
34	P02730	4YZF	A	Thr552Ile	No
34	P02730	4YZF	A	Val862Ile	No
35	P04629	2N90	A	Arg444Gln	No
36	P07550	2RH1	A	Ile159Leu	No
36	P07550	2RH1	A	Ile159Phe	No
36	P07550	2RH1	A	Ser220Cys	No
36	P07550	2RH1	A	Thr164Ile	No
36	P07550	2RH1	A	Val34Met	No
36	P08100	4ZWJ	A	Gly51Ala	No
36	P08100	4ZWJ	A	Val104Ile	No
37	P11169	4ZW9	A	Val85Leu	No
37	P15382	2K21	A	Asp85Asn	No
37	P15382	2K21	A	Gly52Ala	No
37	P21397	2Z5Y	A	Glu188Lys	No
37	P21397	2Z5Y	A	Lys520Arg	No
37	P21397	2Z5Y	A	Phe314Val	No
38	P21453	3V2Y	A	Ala115Thr	No
38	P22607	2LZL	A	Phe384Leu	No
38	P24530	5GLI	A	Phe112Val	No
38	P24530	5GLI	A	Thr244Met	No
39	P25024	2LNL	A	Ala306Thr	No
39	P25024	2LNL	A	Arg71Cys	No
39	P25024	2LNL	A	Met268Leu	No
39	P25024	2LNL	A	Met31Arg	No
39	P25024	2LNL	A	Ser276Thr	No
40	P25103	2KS9	A	Tyr192His	No
41	P25116	3VW7	A	Ala268Pro	No
41	P25116	3VW7	A	Ala335Val	No
41	P25116	3VW7	A	Ser166Gly	No
41	P25116	3VW7	A	Tyr187Asn	No
41	P25116	3VW7	A	Val257Leu	No
42	P25445	2NA7	A	Ile184Val	No
43	P28222	4IAR	A	Glu374Lys	No
43	P28222	4IAR	A	Ile367Val	No
43	P28222	4IAR	A	Phe124Cys	No
43	P28222	4IAR	A	Phe219Leu	No
43	P28472	4COF	A	Arg217His	No
43	P28472	4COF	A	Gln173Leu	No
43	P29033	5ER7	A	Ala148Pro	No
43	P29033	5ER7	A	Arg165Trp	No
43	P29033	5ER7	A	Arg32Leu	No
43	P29033	5ER7	A	Gly160Ser	No
43	P29033	5ER7	A	Gly45Glu	No
43	P29033	5ER7	A	Ile203Thr	No
43	P29033	5ER7	A	Phe191Leu	No
43	P29033	5ER7	A	Phe83Leu	No
43	P29033	5ER7	A	Val153Ile	No
43	P29033	5ER7	A	Val167Met	No
43	P29033	5ER7	A	Val27Ile	No
44	P29274	5IU4	A	Ala50Val	No
45	P29972	4CSK	A	Ala45Val	No
45	P29972	4CSK	A	Gly165Asp	No
45	P29972	4CSK	A	Pro38Leu	No
46	P30542	5UEN	A	Ala43Ser	No
46	P30542	5UEN	A	Arg105His	No
46	P30542	5UEN	A	Pro261Gln	No
46	P30542	5UEN	A	Ser50Pro	No
46	P30556	4ZUD	A	Ala163Thr	No
46	P30556	4ZUD	A	Ala244Ser	No
46	P30556	4ZUD	A	Cys289Trp	No
46	P30556	4ZUD	A	Leu222Val	No
47	P31645	5I6X	A	Ile425Leu	No
47	P31645	5I6X	A	Ile425Val	No
47	P31645	5I6X	A	Leu550Val	No
47	P31645	5I6X	A	Lys201Asn	No
47	P31645	5I6X	A	Lys605Asn	No
47	P31645	5I6X	A	Phe465Leu	No
47	P41181	4NEF	A	Leu121Phe	No
47	P41181	4NEF	A	Val194Ile	No
48	P41595	4IB4	A	Arg388Trp	No
48	P41595	4IB4	A	Phe173Leu	No
49	P41597	5T1A	A	Leu45Val	No
49	P41597	5T1A	A	Val64Ile	No
50	P47871	5EE7	A	Phe303Cys	No
51	P51681	4MBS	A	Ala29Ser	No
51	P51681	4MBS	A	Ala73Val	No
51	P51681	4MBS	A	Arg223Gln	No
51	P51681	4MBS	A	Arg31His	No
51	P51681	4MBS	A	Arg60Ser	No
51	P51681	4MBS	A	Asp95Asn	No
51	P51681	4MBS	A	Gly301Val	No
51	P51681	4MBS	A	Ile42Phe	No
51	P51681	4MBS	A	Leu246Pro	No
51	P51681	4MBS	A	Leu55Gln	No
51	P51681	4MBS	A	Ser215Leu	No
51	P51681	4MBS	A	Thr288Met	No
51	P51681	4MBS	A	Tyr68His	No
52	P51686	5LWE	A	Ile92Val	No
52	P51686	5LWE	A	Met284Val	No
53	P57789	4BW5	A	Lys70Gln	No
54	Q13255	4OR2	A	Glu741Asp	No
54	Q13255	4OR2	A	Ser593Pro	No
55	Q16873	3PCV	A	Arg142Gln	No
56	Q92633	4Z36	A	Asn77Ser	No
57	Q96BM0	2LOQ	A	Gly35Ser	No
57	Q99720	5HK1	A	Arg211Gln	No
57	Q99835	4JKV	A	Asp473His	No
57	Q9H221	5DO7	B	Ala259Val	No
57	Q9H221	5DO7	B	Glu238Lys	No
57	Q9H221	5DO7	B	Gly575Arg	No
57	Q9H221	5DO7	B	Met655Val	No
57	Q9H221	5DO7	B	Thr400Lys	No
57	Q9H221	5DO7	B	Tyr641Phe	No
57	Q9H221	5DO7	B	Val210Met	No
57	Q9H221	5DO7	B	Val632Ala	No
57	Q9H222	5DO7	A	Gln604Glu	No
57	Q9H222	5DO7	A	Ile523Val	No
57	Q9H222	5DO7	A	Met622Val	No
57	Q9H222	5DO7	A	Thr517Ser	No
57	Q9H3H5	5LEV	A	Ile393Val	No
58	Q9NRK6	3ZDQ	A	Arg242Gly	No
58	Q9NRK6	3ZDQ	A	Asp545Asn	No
59	Q9P0S9	2LOS	A	Asn109Ile	No
59	Q9P0S9	2LOS	A	His112Asp	No
59	Q9P0S9	2LOS	A	Phe108Leu	No
59	Q9P0S9	2LOS	A	Ser106Arg	No
60	Q9UBD6	3HD6	A	Arg202Cys	No
61	Q9Y6G1	2LOO	A	Cys37Arg	No
62	Q9Y6H6	2NDJ	A	Arg99His	No
62	Q9Y6H6	2NDJ	A	Pro39Arg	No
62	Q9Y6H6	2NDJ	A	Thr4Ala	No
62	Q9Y6J6	2M0Q	A	Ala66Val	No
62	Q9Y6J6	2M0Q	A	Thr8Ala	No
62	Q9Y6J6	2M0Q	A	Thr8Ile	No
